# Supplementary material for: An Analysis of Genetic Polymorphisms in 76 Genes Related to the Development of Ovarian Tumors of Different Aggressiveness
Source: Int J Mol Sci. 2024 Oct 10;25(20):10876. doi: 10.3390/ijms252010876 (PMC11507582; doi:10.3390/ijms252010876)
Supplement: Supplementary file 1 [file ijms-25-10876-s001.zip]

Archive with 3 entries (3 files):
- Supplement-matching regression.xlsx
- Supplement-variants.xlsx
- Szafron LA et al. 2024 - supplement.pdf
