# Supplementary material for: An Analysis of Genetic Polymorphisms in 76 Genes Related to the Development of Ovarian Tumors of Different Aggressiveness
Source: Int J Mol Sci. 2024 Oct 10;25(20):10876. doi: 10.3390/ijms252010876 (PMC11507582; doi:10.3390/ijms252010876)
Supplement: Supplementary file 1 [file ijms-25-10876-s001.zip › Supplement-matching regression.xlsx]

## Sheet: 44 genes hgOvCa matching multi-uni
Formula	Data	Factor	HR/OR	95%.CI	p-value	padj	Lower.0.95.CI	Upper.0.95.CI	N	Events.no.	Best_time	AUC.Multivariable_original_model	AUC.Univariable_original_model	AUC.Multivariable_bootstrapped_model	AUC.Univariable_bootstrapped_model
Surv(OS, Death == "1") ~ BRCA2 + Type_gr + FIGO_gr + RT_gr	full_table	#BRCA2:1	0.582153019902601	[0.399-0.85]	0.00510552	0.00510552	0.398642652806062	0.850140184940504	138	120	1770	0.806395	0.670323	0.776956	0.669026
Surv(OS, Death == "1") ~ BRCA2 + Type_gr + FIGO_gr + RT_gr	full_table	RT_gr:12	2.84748968917363	[1.654-4.903]	0.000160367	0.000160367	1.65375947582779	4.9028880248088	138	120	1770	0.806395	0.670323	0.776956	0.669026
Surv(OS, Death == "1") ~ BRCA2 + Type_gr + FIGO_gr + RT_gr	full_table	RT_gr:34	3.74654482299158	[2.058-6.821]	1.55385e-05	1.55385e-05	2.0579375650208	6.82071135163091	138	120	1770	0.806395	0.670323	0.776956	0.669026
Surv(OS, Death == "1") ~ BRCA2 + Type_gr + FIGO_gr + RT_gr	TP53.accumulation=='0'	#BRCA2:1	0.420063431757978	[0.204-0.865]	0.0185175	0.0185175	0.204093911154342	0.864569088329392	46	43	1770	0.834835	0.741742	0.577247	0.763005
Surv(OS, Death == "1") ~ BRCA2 + Type_gr + FIGO_gr + RT_gr	TP53.accumulation=='0'	RT_gr:34	4.62671607725706	[1.348-15.883]	0.0149256	0.0149256	1.34773733743267	15.8832890244969	46	43	1770	0.834835	0.741742	0.577247	0.763005
Surv(OS, Death == "1") ~ BRCA2 + Type_gr + FIGO_gr + RT_gr	Therapy=='TP'	#BRCA2:1	0.53207921989785	[0.337-0.84]	0.00672195	0.00672195	0.337144470406494	0.839723979176531	107	90	1770	0.809694	0.664907	0.760977	0.652167
Surv(OS, Death == "1") ~ BRCA2 + Type_gr + FIGO_gr + RT_gr	Therapy=='TP'	RT_gr:12	2.97316032951787	[1.616-5.471]	0.000461772	0.000461772	1.61574422742885	5.47096637880954	107	90	1770	0.809694	0.664907	0.760977	0.652167
Surv(OS, Death == "1") ~ BRCA2 + Type_gr + FIGO_gr + RT_gr	Therapy=='TP'	RT_gr:34	3.94016588749514	[1.944-7.986]	0.000142278	0.000142278	1.94400381629208	7.98604770776225	107	90	1770	0.809694	0.664907	0.760977	0.652167
CR ~ BRCA2 + Type_gr + FIGO_gr + RT_gr	TP53.accumulation=='0'	#BRCA2:1	7.06330667342851	[1.328-37.581]	0.0218953	0.0218953	1.32755594530629	37.5805639975415	46	29		0.809331	0.709939	0.689175	0.685276
CR ~ BRCA2 + Type_gr + FIGO_gr + RT_gr	Therapy=='TP' & TP53.accumulation=='0'	#BRCA2:1	6.72948403988089	[1.047-43.239]	0.0445688	0.0445688	1.0473453433034	43.2387996304795	38	25		0.796923	0.704615	0.621355	0.77676
PS ~ BRCA2 + Type_gr + FIGO_gr + RT_gr	TP53.accumulation=='0'	#BRCA2:1	8.22650315504488	[1.509-44.836]	0.0148618	0.0148618	1.50941039969303	44.8356220241536	46	25		0.85619	0.697143	0.751139	0.666853
PS ~ BRCA2 + Type_gr + FIGO_gr + RT_gr	Therapy=='TP' & TP53.accumulation=='0'	#BRCA2:1	8.33123265560781	[1.251-55.476]	0.0284168	0.0284168	1.25116087002575	55.4760296814888	38	21		0.859944	0.686275	0.672222	0.699583
Surv(OS, Death == "1") ~ FANCF + Type_gr + FIGO_gr + RT_gr	Therapy=='TP' & TP53.accumulation=='0'	#FANCF:1	0.152761479709673	[0.024-0.976]	0.0470763	0.0470763	0.0239093702540582	0.97602192927386	38	35	1260	0.895833	0.666667	0.70362	0.656667
Surv(OS, Death == "1") ~ FANCF + Type_gr + FIGO_gr + RT_gr	Therapy=='TP' & TP53.accumulation=='0'	RT_gr:12	3.68787859053933	[1.159-11.74]	0.0271739	0.0271739	1.15850853176178	11.7396187647197	38	35	1260	0.895833	0.666667	0.70362	0.656667
Surv(OS, Death == "1") ~ FANCF + Type_gr + FIGO_gr + RT_gr	Therapy=='TP' & TP53.accumulation=='0'	RT_gr:34	7.74504045412402	[1.84-32.595]	0.00524074	0.00524074	1.84035742637997	32.5945660208034	38	35	1260	0.895833	0.666667	0.70362	0.656667
Surv(DFS, Relapse == "1") ~ FANCI + Type_gr + FIGO_gr + RT_gr	Therapy=='TP' & TP53.accumulation=='0'	#FANCI:1	40.0155383346597	[3.784-423.133]	0.00216967	0.00216967	3.78425676376001	423.132839068149	25	22	180	1	0.827381	0.966667	0.966667
Surv(DFS, Relapse == "1") ~ FANCI + Type_gr + FIGO_gr + RT_gr	Therapy=='TP' & TP53.accumulation=='0'	RT_gr:12	22.7718062599691	[2.061-251.608]	0.0107733	0.0107733	2.06096572039622	251.607853158216	25	22	180	1	0.827381	0.966667	0.966667
Surv(DFS, Relapse == "1") ~ FANCI + Type_gr + FIGO_gr + RT_gr	Therapy=='TP' & TP53.accumulation=='0'	RT_gr:34	34.1024609919497	[2.547-456.619]	0.00767109	0.00767109	2.5469336128258	456.618829737435	25	22	180	1	0.827381	0.966667	0.966667

## Sheet: 44 genes BOTS matching multi-uni
Formula	Data	Factor	HR/OR	95%.CI	p-value	padj	Lower.0.95.CI	Upper.0.95.CI	N	Events.no.	Best_time	AUC.Multivariable_original_model	AUC.Univariable_original_model	AUC.Multivariable_bootstrapped_model	AUC.Univariable_bootstrapped_model
Surv(RFS, Relapse == "Yes") ~ PARP1 + Chemotherapy + Primary_tumor + Type + Age	full_table	#PARP1:1	6.82282342980584	[1.584-29.39]	0.00996047	0.00996047	1.58391891397039	29.389711268501	73	9	720	0.880952	0.85	0.580551	0.838819

## Sheet: hot-spot hgOvCa matching multi-uni
Formula	Data	Factor	HR/OR	95%.CI	p-value	padj	Lower.0.95.CI	Upper.0.95.CI	N	Events.no.	Best_time	AUC.Multivariable_original_model	AUC.Univariable_original_model	AUC.Multivariable_bootstrapped_model	AUC.Univariable_bootstrapped_model
Surv(OS, Death == "1") ~ TSC2 + Type_gr + FIGO_gr + RT_gr	Therapy=='TP' & TP53.accumulation=='1'	#TSC2:1	2.51928121339634	[1.191-5.329]	0.0156419	0.0156419	1.19096939866331	5.32908556617416	69	55	840	0.71816	0.652712	0.63482	0.6551
Surv(OS, Death == "1") ~ TSC2 + Type_gr + FIGO_gr + RT_gr	Therapy=='TP' & TP53.accumulation=='1'	RT_gr:12	2.863456627053	[1.312-6.249]	0.00824082	0.00824082	1.31205537610786	6.24926661200594	69	55	840	0.71816	0.652712	0.63482	0.6551
Surv(OS, Death == "1") ~ TSC2 + Type_gr + FIGO_gr + RT_gr	Therapy=='TP' & TP53.accumulation=='1'	RT_gr:34	2.60547671550864	[1.104-6.146]	0.0287504	0.0287504	1.10447388517424	6.14637340563897	69	55	840	0.71816	0.652712	0.63482	0.6551

## Sheet: hot-spot BOTS matching multi-uni
No matching results
